# Supplementary material for: Universal (meta-)logical reasoning: The Wise Men Puzzle (Isabelle/HOL dataset)
Source: Data Brief. 2019 Mar 20;24:103823. doi: 10.1016/j.dib.2019.103823 (PMC6468147; doi:10.1016/j.dib.2019.103823)
Supplement: Multimedia Component 1 [file mmc1.txt]

Conflict of interest declaration: none.
(There is no conflict of interest regarding this publication.)
