# Supplementary material for: Universal (meta-)logical reasoning: The Wise Men Puzzle (Isabelle/HOL dataset)
Source: Data Brief. 2019 Mar 20;24:103823. doi: 10.1016/j.dib.2019.103823 (PMC6468147; doi:10.1016/j.dib.2019.103823)
Supplement: Supplementary file 2 [file mmc2.zip]

Archive with 14 entries (11 files):
- WiseMenPuzzle/
- WiseMenPuzzle/Relations.thy
- __MACOSX/
- __MACOSX/WiseMenPuzzle/
- __MACOSX/WiseMenPuzzle/._Relations.thy
- WiseMenPuzzle/WiseMenPuzzle.thy
- __MACOSX/WiseMenPuzzle/._WiseMenPuzzle.thy
- WiseMenPuzzle/.DS_Store
- __MACOSX/WiseMenPuzzle/._.DS_Store
- WiseMenPuzzle/HOMML.thy
- __MACOSX/WiseMenPuzzle/._HOMML.thy
- WiseMenPuzzle/DataInReadableForm.pdf
- __MACOSX/WiseMenPuzzle/._DataInReadableForm.pdf
- __MACOSX/._WiseMenPuzzle
